# Supplementary material for: Climate Change and Green Sea Turtle Sex Ratio—Preventing Possible Extinction
Source: Genes (Basel). 2020 May 25;11(5):588. doi: 10.3390/genes11050588 (PMC7288305; doi:10.3390/genes11050588)
Supplement: Supplementary file 1 [file genes-11-00588-s001.zip]

Archive with 7 entries (7 files):
- starter_SOLVER3W.R
- starter_T3W.R
- starter_T3Wrunner
- starter_temperature.RData
- nt3_maker.R
- README.txt
- ALL_FIGURES.R
