# Supplementary material for: Climate Change and Green Sea Turtle Sex Ratio—Preventing Possible Extinction
Source: Genes (Basel). 2020 May 25;11(5):588. doi: 10.3390/genes11050588 (PMC7288305; doi:10.3390/genes11050588)
Supplement: Supplementary file 1 [file genes-11-00588-s001.zip › starter_T3Wrunner]

#!/bin/bash
#SBATCH -J area
#SBATCH --ntasks=220
#SBATCH --mail-type=END
#SBATCH --mail-type=FAIL
#SBATCH --mail-user=<Chantal.Blueml@uni-bielefeld.de>

cores_to_use=220 # The cores need to be repeated from --ntasks.
#If anyone knows a way to use it as parameter in the #SBATCH, let me know.
#(also does not work within the srun command, I've tried)

parameters=17600 # values to give R as input.
# These can be "actual" parameters for the model, or just1 to number of replicates for indexing within R
# If anyone knows how to repeat them "replcates" times, let me know

# I recomment sorting parameters in a way, that similar values are close to eachother.
# if parametercombinations which cause very different run times are used in thesame
# iteration of the while-loop, the iteration will not continue until all steps have finished
mkdir RESULTS
start1=`date +%s`
echo "Your number of iterations is:" #nicely tells you how many things you will run, in case you put repeats for replicates, etc.
echo "$(($parameters/$cores_to_use))"

i=1

while (($parameters > 0))#this while loop runs until all parameters have been used
do
echo "iteration: $i"

start=`date +%s`
  srun Rscript starter_T3W.R $i $cores_to_use #this runs your script, giving the parameters as input.
   end=`date +%s`
      parameters="$(($parameters-$cores_to_use))"
(( i=$i+1 ))
   echo "Duration: $((($(date +%s)-$start)/60)) minutes"

done
Rscript starter_SOLVER3W.R
end1=`date +%s`
echo "Duration: $((($(date +%s)-$start1)/60)) minutes"
