# Supplementary material for: Climate Change and Green Sea Turtle Sex Ratio—Preventing Possible Extinction
Source: Genes (Basel). 2020 May 25;11(5):588. doi: 10.3390/genes11050588 (PMC7288305; doi:10.3390/genes11050588)
Supplement: Supplementary file 1 [file genes-11-00588-s001.zip › README.txt]

Content Of Supplementary File Simulations_Analysis : 

ALL_FIGURES.R 
creates the Figures seen in the Manuscript.

nt3_maker.R
file creating the temperatures used in the simulation.

starter_SOLVER3W.R
file for loading and pre-processing files from individual replicates. Creates a file named compressed.RData, which is then used by ALL_FIGURES.

starter_T3W.R
actual simulation file!

starter_T3Wrunner
bash script for running starter_T3W.R and starter_SOLVER3W.R on the cluster

starter_temperature.RData
temperature file for the simulation. 
